# Supplementary material for: Importance, performance frequency, and predicted future importance of dietitians’ jobs by practicing dietitians in Korea: a survey study
Source: J Educ Eval Health Prof. 2024 Jan 2;21:1. doi: 10.3352/jeehp.2024.21.1 (PMC11894033; doi:10.3352/jeehp.2024.21.1)
Supplement: Supplementary file 1 [file jeehp-21-01-dataset1.xlsx]

## Sheet: all responses
	P1B2	P2B2	P2B3	P2B4	P2B5	P2B6	P2B7	P2B8	P2B9	P2B10	P2B11	P2B12	P2B13	P2B14	P2B15	P2B16	P2B17	P2B18	P2B19	P2B20	P2B21	P2B22	P2B23	P2B24	P2B25	P2B26	P2B27	P2B28	P3B2	P3B3	P3B4	P3B5	P3B6	P3B7	P3B8	P3B9	P3B10	P3B11	P3B12	P3B13	P3B14	P3B15	P3B16	P3B17	P3B18	P3B19	P3B20	P3B21	P3B22
응답자ID	본인은 이 동의서를 읽고 이해하였습니다. 이에 본인은 자발적으로 본 연구에 참여함을 확인합니다.	영양판정 및 영양진단 (개인력·신체계측·생화학적 자료 등 평가, 교육요구도 조사, 영양문제, 원인, 증상 파악 등)	영양관리 계획 수립 (영양관리목표 설정, 세부계획 수립 등)	영양교육 및 상담 (식품영양정보제공, 교육매체 개발 및 평가 등)	영양집중지원	영양관리과정 기록	영양관리 평가	식단관리 (식단계획·평가, 메뉴개발, 표준레시피 개발 등)	구매관리 (시장조사, 공급업체 선정, 발주 등)	식재료관리 (검수 및 저장·재고관리)	급식생산 및 작업관리 (조리 및 상차림관리, 배식감독, 식사회진 등)	급식시설 및 기기 유지관리	급식운영 계획 및 평가(목표 수립, 고객·직원만족도 조사, 메뉴만족도 조사 등)	급식위생안전관리(식품위생관리, 개인위생관리, 환경위생관리, 위생지도점검하기, 위생안전교육 등)	급식안전관리(안전관리계획, 운영 및 평가)	지역사회 요구진단 (건강·영양문제 및 요구도 조사, 관련자료 분석 등)	지역사회 영양사업 계획	지역사회 영양사업 수행	지역사회 연계관리(외부기관 교육 및 자료 지원, 외부기관과 협력 사업하기 등)	지역사회 영양사업 평가 (평가 및 평가자료 분석, 보고서 작성 등)	재무·회계관리 (원가관리, 회계관리, 정산, 예결산하기 등)	인적자원관리 (직원선발, 업무조정, 업무평가, 복무관리, 직원교육 등)	마케팅관리 (마케팅관리, 홍보, 고객관리, 고객사관리 등)	사무행정 (문서작성, 전산프로그램 활용, 관련 자료 수집 및 분석 등)	기관 내·외 협력(협력관계 구축, 위원회 운영·참여 등)	업무개선활동	식품영양연구 (트렌드 분석, 최신자료 분석, 연구 수행 등)	자기계발 (영양사보수교육, 연수 등 참여)	영양판정 및 영양진단 (개인력·신체계측·생화학적 자료 등 평가, 교육요구도 조사, 영양문제, 원인, 증상 파악 등)	영양관리 계획 수립 (영양관리목표 설정, 세부계획 수립 등)	영양교육 및 상담 (식품영양정보제공, 교육매체 개발 및 평가 등)	영양집중지원	영양관리과정 기록	영양관리 평가	식단관리 (식단계획·평가, 메뉴개발, 표준레시피 개발 등)	구매관리 (시장조사, 공급업체 선정, 발주 등)	식재료관리 (검수 및 저장·재고관리)	급식생산 및 작업관리 (조리 및 상차림관리, 배식감독, 식사회진 등)	급식시설 및 기기 유지관리	급식운영 계획 및 평가(목표 수립, 고객·직원만족도 조사, 메뉴만족도 조사 등)	급식위생안전관리(식품위생관리, 개인위생관리, 환경위생관리, 위생지도점검하기, 위생안전교육 등)	급식안전관리(안전관리계획, 운영 및 평가)	지역사회 요구진단 (건강·영양문제 및 요구도 조사, 관련자료 분석 등)	지역사회 영양사업 계획	지역사회 영양사업 수행	지역사회 연계관리(외부기관 교육 및 자료 지원, 외부기관과 협력 사업하기 등)	지역사회 영양사업 평가 (평가 및 평가자료 분석, 보고서 작성 등)	재무·회계관리 (원가관리, 회계관리, 정산, 예결산하기 등)	인적자원관리 (직원선발, 업무조정, 업무평가, 복무관리, 직원교육 등)
	응답	1 ~ 5	1 ~ 5	1 ~ 5	1 ~ 5	1 ~ 5	1 ~ 5	1 ~ 5	1 ~ 5	1 ~ 5	1 ~ 5	1 ~ 5	1 ~ 5	1 ~ 5	1 ~ 5	1 ~ 5	1 ~ 5	1 ~ 5	1 ~ 5	1 ~ 5	1 ~ 5	1 ~ 5	1 ~ 5	1 ~ 5	1 ~ 5	1 ~ 5	1 ~ 5	1 ~ 5	1 ~ 5	1 ~ 5	1 ~ 5	1 ~ 5	1 ~ 5	1 ~ 5	1 ~ 5	1 ~ 5	1 ~ 5	1 ~ 5	1 ~ 5	1 ~ 5	1 ~ 5	1 ~ 5	1 ~ 5	1 ~ 5	1 ~ 5	1 ~ 5	1 ~ 5	1 ~ 5	1 ~ 5
1	동의함	5	5	5	5	5	5	3	3	3	4	4	4	5	5	3	3	3	3	3	3	3	3	3	3	5	3	5	5	5	5	5	5	5	5	1	3	3	3	3	5	5	3	3	3	3	3	1	2
2	동의함	5	5	5	3	3	5	5	5	5	3	3	5	5	5	5	5	3	3	3	3	3	1	3	3	3	3	5	3	3	4	3	3	3	3	3	5	5	3	3	5	5	3	2	2	2	2	3	2
3	동의함	3	4	5	4	2	2	5	1	1	1	1	3	5	5	3	3	3	4	3	5	3	1	5	3	3	3	4	3	4	4	3	3	4	5	1	1	1	1	2	1	3	2	3	3	3	3	5	3
4	동의함	5	5	4	4	5	5	3	3	4	5	4	5	5	4	2	2	2	4	3	3	5	2	4	4	3	4	5	5	5	5	5	5	5	1	1	3	3	1	1	1	1	1	1	1	1	1	2	1
5	동의함	3	3	3	3	3	3	5	5	5	5	5	5	5	5	3	3	3	3	3	4	4	4	5	4	4	4	5	1	1	1	1	1	1	5	5	5	5	5	5	5	5	5	5	5	5	5	5	5
6	동의함	5	5	5	5	5	5	3	3	4	3	3	3	3	3	5	5	5	5	5	5	5	5	5	5	5	5	5	5	5	5	5	5	5	2	1	1	1	1	1	1	1	5	5	5	5	5	5	5
7	동의함	5	5	5	4	4	4	3	3	2	2	2	2	2	2	2	2	2	4	2	2	5	2	2	5	5	4	5	4	4	4	4	4	4	1	1	1	1	1	1	1	1	1	1	2	3	2	1	5
8	동의함	5	5	5	5	4	4	4	2	2	3	2	3	2	2	1	1	1	1	1	1	3	1	4	4	4	4	4	5	5	4	5	5	5	2	1	1	1	1	2	2	2	1	1	1	1	1	3	3
9	동의함	3	3	4	4	4	4	5	4	5	4	4	4	4	3	3	2	2	2	2	4	3	3	4	3	4	4	3	3	3	3	3	3	3	4	4	5	5	3	4	3	2	2	2	2	2	2	3	3
10	동의함	4	4	4	3	4	3	4	5	5	4	4	3	5	4	3	3	3	3	3	3	4	3	3	3	3	4	5	2	3	3	4	4	3	4	5	5	5	4	2	5	5	3	1	1	1	1	5	5
11	동의함	4	5	3	5	5	4	2	2	1	1	1	1	1	1	2	2	1	3	2	2	1	1	5	5	5	5	5	5	5	3	5	5	3	2	1	1	1	1	1	1	1	1	1	1	1	1	2	2
12	동의함	3	3	3	2	4	3	5	4	5	5	5	5	4	4	3	2	2	2	2	4	4	2	3	2	4	2	2	4	4	4	2	4	4	5	5	5	5	5	5	5	5	2	2	2	2	2	4	5
13	동의함	3	3	5	4	3	3	5	5	5	5	5	5	5	5	4	4	4	4	4	4	4	4	4	4	4	5	5	2	2	5	4	3	3	5	5	5	5	5	5	5	5	1	1	1	1	1	1	1
14	동의함	5	5	5	5	5	5	5	5	5	5	5	5	5	5	3	3	3	4	3	3	5	3	3	4	5	3	4	2	2	2	2	2	2	2	2	2	2	3	3	2	3	2	2	2	2	2	5	5
15	동의함	5	5	5	5	5	5	4	3	3	5	3	5	4	4	5	4	4	4	4	3	4	3	5	5	5	5	5	5	5	5	5	5	5	5	1	1	4	1	4	3	1	4	4	4	4	4	2	4
16	동의함	1	5	4	1	1	1	5	5	5	5	5	5	5	5	1	1	1	1	1	5	3	1	5	4	5	4	5	2	3	3	2	3	3	4	3	5	5	5	3	5	3	2	1	1	1	1	3	3
17	동의함	5	5	5	3	5	5	2	1	1	1	1	1	1	1	4	5	5	5	4	4	4	3	4	4	4	4	5	5	5	5	2	4	4	1	1	1	1	1	1	1	1	4	4	4	4	4	4	4
18	동의함	3	3	5	4	4	4	2	2	4	3	3	2	2	2	1	1	1	1	1	4	2	2	4	2	3	3	3	5	5	5	4	5	5	1	1	3	3	4	1	5	4	1	1	1	1	1	3	1
19	동의함	4	4	5	4	3	3	5	4	4	3	3	4	5	4	2	2	2	2	2	3	2	2	3	4	4	4	4	2	2	3	1	1	2	4	3	4	3	2	3	3	1	1	1	1	1	1	3	1
20	동의함	5	5	5	5	5	5	3	4	3	5	5	5	5	5	5	5	5	5	5	5	5	5	5	5	5	5	5	5	5	5	5	5	5	5	3	3	5	5	3	5	5	5	5	5	4	5	5	5
21	동의함	4	4	5	4	5	4	4	4	4	5	4	4	5	4	4	3	4	4	4	3	4	3	3	3	3	4	3	4	4	4	3	4	4	4	4	5	5	5	2	5	5	3	2	2	2	2	3	2
22	동의함	5	5	5	5	5	5	4	3	3	3	2	2	2	2	2	1	1	1	1	2	2	2	2	2	4	4	4	5	5	5	5	5	5	1	1	1	4	1	1	1	1	1	1	1	1	1	3	3
23	동의함	3	3	5	3	3	3	5	5	5	4	4	4	4	4	1	1	1	1	1	3	3	1	3	3	3	3	3	2	3	5	1	1	1	4	3	4	5	4	3	4	4	1	1	1	1	1	4	4
24	동의함	3	3	4	4	4	3	5	5	5	5	5	5	5	5	2	2	2	2	2	5	4	2	4	2	3	4	4	2	2	3	2	2	2	5	5	5	5	5	3	3	3	1	1	1	1	1	4	2
25	동의함	3	3	3	3	3	3	4	3	3	3	3	3	3	2	3	2	2	2	2	3	3	2	3	3	3	4	3	2	3	3	3	4	4	5	5	5	5	4	4	4	3	1	1	1	1	1	5	4
26	동의함	4	4	3	4	4	4	5	4	4	3	3	5	5	5	5	4	4	3	3	5	3	5	4	3	4	5	5	4	4	4	5	5	5	5	5	5	5	5	5	5	5	5	3	4	3	4	5	5
27	동의함	5	5	5	5	5	5	5	5	5	5	5	5	5	5	2	2	2	2	2	3	5	3	4	4	4	4	5	5	5	4	5	5	5	3	1	1	5	1	1	3	1	1	1	1	1	1	1	4
28	동의함	3	5	5	3	3	5	5	4	4	3	3	4	5	3	3	3	3	3	3	5	3	1	5	5	5	5	5	1	2	3	1	2	5	3	3	5	5	5	2	5	3	1	1	1	1	3	5	3
29	동의함	5	5	5	5	5	5	3	2	2	3	2	2	2	2	2	1	1	1	2	2	5	1	4	4	4	4	4	5	5	5	5	5	5	3	2	2	2	2	2	2	2	2	2	2	2	2	2	5
30	동의함	5	5	5	5	5	5	5	5	5	5	5	4	5	5	4	4	4	4	4	5	5	3	4	4	4	5	5	2	2	2	4	2	2	5	5	5	4	5	4	3	4	1	1	1	1	1	5	5
31	동의함	3	3	5	3	4	3	5	5	4	4	3	4	5	3	3	3	3	3	3	5	4	3	4	3	3	3	4	2	3	4	1	5	3	4	3	3	5	2	2	5	2	1	1	1	1	1	3	3
32	동의함	4	4	5	1	2	3	2	1	1	1	1	1	1	1	1	1	1	1	3	1	1	1	5	5	4	5	5	5	5	5	1	5	4	1	1	1	1	1	1	1	1	1	1	1	1	1	1	1
33	동의함	1	3	3	1	1	3	5	5	5	5	5	5	5	5	5	4	4	4	4	5	5	5	5	5	5	5	5	3	2	3	1	1	1	5	3	5	5	5	3	5	5	2	2	2	2	2	5	5
34	동의함	5	5	5	5	5	5	5	5	5	5	5	5	5	5	1	1	1	3	3	3	5	3	5	5	5	3	4	5	5	3	1	5	5	3	1	1	1	4	3	2	2	1	1	1	1	1	4	4
35	동의함	3	3	4	3	4	4	5	5	5	5	5	5	5	5	2	2	2	2	2	5	5	2	5	4	3	4	5	2	4	5	2	4	4	5	5	5	5	5	5	5	5	1	1	1	1	1	5	5
36	동의함	5	5	5	5	5	5	5	5	5	5	5	5	5	5	5	5	5	5	5	5	5	5	5	5	5	5	5	1	3	3	1	1	1	3	3	4	5	3	5	5	4	1	1	1	1	1	4	5
37	동의함	2	5	4	3	4	3	5	5	5	5	4	3	5	3	3	3	3	3	3	5	4	3	5	4	4	4	4	4	4	4	2	4	3	4	4	5	5	4	2	5	4	2	2	2	2	2	4	5
38	동의함	3	5	5	1	3	2	3	4	5	5	5	5	5	5	3	3	3	3	3	5	5	3	4	3	3	3	3	3	3	4	2	2	2	5	5	5	5	5	4	5	5	1	1	1	1	1	3	5
39	동의함	2	3	5	3	2	2	5	4	5	3	3	4	5	5	4	4	4	4	2	3	5	3	5	5	4	3	3	2	2	3	3	3	2	4	3	4	3	3	3	3	3	3	3	3	3	3	3	5
40	동의함	5	4	5	4	4	4	4	4	4	4	3	4	4	5	4	4	4	5	4	4	4	5	4	4	4	5	4	4	4	4	4	4	4	3	4	4	4	2	4	3	3	4	4	3	3	4	3	4
41	동의함	2	3	3	3	3	3	4	4	4	4	4	4	4	4	3	3	3	3	3	3	4	2	3	3	4	4	4	1	2	2	2	2	2	3	3	3	5	3	2	3	3	2	2	2	2	2	3	3
42	동의함	5	3	5	1	3	4	1	1	3	1	1	1	1	1	1	2	5	4	3	1	1	4	3	1	1	1	1	5	5	5	1	5	5	1	3	4	1	1	1	1	1	2	1	5	4	1	1	1
43	동의함	3	4	4	4	3	3	4	3	3	4	3	3	4	3	3	4	3	3	3	3	4	3	3	3	3	4	3	3	3	3	2	2	3	3	4	4	4	3	3	4	4	3	3	3	3	3	3	3
44	동의함	3	4	4	2	2	2	5	5	5	5	5	5	5	3	2	2	2	3	1	5	4	1	4	3	4	4	4	3	3	4	2	3	3	5	3	5	5	5	3	4	3	1	1	1	2	1	4	3
45	동의함	3	3	3	4	4	2	4	4	5	5	5	4	5	5	2	1	1	1	1	4	4	1	4	3	3	3	3	3	2	4	3	5	5	5	4	5	5	5	3	5	5	1	1	1	2	2	5	3
46	동의함	1	1	1	1	1	1	5	5	5	5	5	5	5	5	1	1	1	1	1	5	5	5	5	5	5	1	5	1	1	1	1	1	1	5	5	5	5	5	5	5	5	1	1	1	1	1	5	5
47	동의함	4	3	3	3	3	3	5	3	5	4	4	5	4	4	3	4	4	4	4	4	5	4	4	4	4	3	4	2	2	2	1	2	2	5	3	5	5	5	5	5	4	3	3	3	3	3	3	4
48	동의함	5	5	5	5	5	5	5	3	3	4	3	5	5	3	1	1	1	1	1	1	1	4	4	4	4	4	4	5	5	5	3	5	5	4	1	1	4	1	3	2	1	1	1	1	1	1	1	1
49	동의함	2	2	2	2	2	2	5	5	5	5	5	5	5	5	2	2	2	2	2	5	4	3	3	3	3	3	4	4	1	1	1	1	1	3	5	5	5	5	3	4	3	1	1	1	1	1	3	4
50	동의함	1	1	2	2	1	1	5	5	5	5	5	4	5	5	4	3	3	2	2	5	5	3	4	4	5	5	5	1	1	1	1	1	1	5	5	5	5	5	3	5	5	3	3	3	3	3	5	3
51	동의함	5	5	5	3	5	5	5	2	2	5	5	5	5	5	5	5	5	5	5	3	5	5	5	5	5	5	5	3	5	5	3	4	3	5	2	2	4	4	5	5	5	5	5	5	5	5	5	5
52	동의함	3	3	3	3	3	3	5	5	5	5	5	4	5	5	4	3	3	3	3	3	3	3	3	3	4	4	5	1	1	1	1	1	1	3	3	3	3	3	3	3	2	1	1	1	1	1	3	3
53	동의함	1	4	5	2	4	4	5	5	5	5	5	5	5	5	3	1	1	4	1	5	5	2	5	5	5	5	5	1	2	3	1	1	1	3	3	5	5	4	4	5	2	1	1	1	1	1	3	4
54	동의함	3	4	5	3	3	3	5	3	3	3	3	3	5	4	4	3	3	4	3	5	4	3	5	5	4	2	4	1	2	3	1	1	1	4	1	1	1	2	1	3	1	2	1	2	2	1	2	2
55	동의함	1	1	1	1	1	1	2	3	5	3	4	5	5	5	1	1	1	2	1	5	5	3	5	5	5	3	3	1	1	1	1	1	1	3	2	5	3	4	3	3	3	1	1	1	2	1	4	4
56	동의함	3	3	3	1	3	3	5	5	5	5	5	3	5	4	1	1	1	1	3	4	4	1	1	1	3	3	3	1	1	3	1	1	1	5	5	5	5	5	5	5	3	1	1	1	1	1	5	4
57	동의함	5	5	5	5	5	5	3	3	3	3	3	3	3	3	3	3	3	3	3	3	3	3	3	3	3	3	5	5	5	5	3	5	5	3	1	1	5	1	1	1	1	1	1	1	1	1	1	1
58	동의함	5	5	5	5	5	5	5	1	1	1	1	1	1	1	5	5	5	5	5	1	1	1	5	1	1	5	5	5	5	5	5	5	5	5	1	1	1	1	1	1	1	5	5	5	3	3	1	1
59	동의함	5	3	3	3	3	3	5	5	5	5	5	5	5	5	4	3	3	3	3	5	5	4	5	3	3	3	3	4	3	3	3	3	3	5	5	5	5	5	5	5	5	4	4	4	3	3	3	3
60	동의함	1	3	5	1	1	1	1	1	1	1	1	1	1	1	1	1	1	1	1	1	1	1	1	1	1	1	2	1	1	5	1	1	1	1	1	1	1	1	1	1	1	1	1	1	1	1	1	1
61	동의함	4	4	4	3	3	3	3	3	4	3	3	3	4	4	2	2	2	2	2	4	4	3	3	3	3	3	3	5	5	5	3	5	5	5	2	4	5	4	5	4	4	2	2	2	2	2	4	2
62	동의함	4	4	5	5	4	4	5	4	4	5	5	5	5	4	4	4	4	4	4	5	4	4	5	5	4	4	5	2	3	3	1	2	3	4	3	4	3	4	4	4	4	3	3	3	3	3	4	4
63	동의함	2	2	4	4	3	3	4	1	3	3	3	4	3	3	2	3	3	3	2	5	5	2	5	4	4	3	3	1	1	3	1	1	1	3	2	1	1	1	1	4	1	2	1	1	1	1	4	4
64	동의함	4	5	5	5	3	3	4	3	3	4	3	2	3	3	2	2	2	2	2	4	2	2	3	3	3	2	4	5	5	5	4	5	4	5	5	4	5	4	2	5	3	1	1	1	1	1	5	4
65	동의함	5	5	5	5	5	5	5	4	5	5	5	5	5	5	4	4	4	4	5	5	4	4	4	4	4	4	5	2	3	3	3	3	3	3	1	1	1	1	1	1	1	1	1	1	1	1	1	1
66	동의함	5	5	5	5	5	5	5	5	5	5	5	5	5	5	5	5	5	5	5	5	5	5	5	5	5	5	5	5	5	5	5	5	5	5	5	5	5	5	5	5	5	5	5	5	5	5	5	5
67	동의함	5	4	5	4	5	4	3	2	2	4	3	2	2	2	3	3	3	3	3	1	2	2	4	2	3	3	4	5	5	5	2	5	3	2	2	3	5	3	2	2	2	2	2	2	2	2	2	2
68	동의함	5	5	5	5	5	5	5	5	5	5	5	5	5	5	5	5	5	5	5	5	5	5	5	5	5	5	5	3	3	3	3	4	4	5	5	5	5	5	4	5	5	3	3	3	3	3	4	5
69	동의함	4	3	2	2	5	3	5	5	5	5	4	4	4	3	1	1	1	1	1	4	1	1	4	1	3	4	5	3	3	2	1	5	2	5	5	5	5	4	4	4	2	1	1	1	1	1	3	1
70	동의함	3	5	4	4	4	4	5	5	4	5	5	4	4	4	4	3	3	3	3	3	3	3	3	3	3	4	4	3	3	3	3	3	3	4	5	5	5	5	4	5	4	3	3	3	3	3	3	3
71	동의함	5	5	5	5	5	5	3	3	3	4	4	5	5	3	1	1	1	2	1	4	5	1	4	5	3	5	3	3	3	3	1	2	3	4	1	1	1	3	3	3	4	1	1	1	1	1	3	4
72	동의함	2	2	2	2	2	2	3	5	5	4	5	5	5	5	4	3	3	3	3	5	5	3	5	3	5	3	5	1	1	1	1	1	1	3	5	5	5	5	5	5	5	3	3	3	3	3	5	5
73	동의함	1	1	3	1	1	3	5	5	5	5	5	5	5	5	3	1	1	1	1	3	1	1	3	1	1	3	3	1	1	3	1	1	1	5	5	5	5	5	4	5	5	1	1	1	1	1	5	1
74	동의함	2	4	4	3	3	4	2	2	2	2	2	2	4	2	5	5	5	5	5	2	2	2	2	5	5	5	5	2	1	4	2	2	2	1	1	1	1	1	1	4	2	4	4	4	4	4	2	1
75	동의함	2	3	4	2	2	2	4	4	5	5	5	4	5	5	2	2	2	2	2	2	4	2	3	2	3	3	3	1	2	2	2	2	2	5	4	5	5	5	4	4	4	1	1	1	1	1	2	2
76	동의함	4	4	5	3	3	3	5	4	5	5	4	4	5	4	3	3	3	3	2	3	3	2	3	2	3	3	4	2	2	4	2	2	2	5	3	4	5	5	2	3	2	2	1	1	2	1	2	1
77	동의함	2	2	2	2	2	2	3	3	3	3	3	3	3	3	3	2	2	2	2	3	3	3	3	2	2	5	4	2	2	2	2	2	2	3	3	3	3	3	3	3	3	3	3	3	2	2	3	3
78	동의함	3	3	4	2	3	3	4	2	1	1	1	1	1	1	5	4	4	5	5	4	4	5	5	5	5	5	5	3	3	5	1	1	1	3	1	1	1	1	1	1	1	4	3	3	4	4	3	3
79	동의함	1	1	1	1	1	1	5	5	5	5	5	5	5	5	4	2	2	3	1	5	5	3	5	1	3	5	5	1	1	1	1	1	1	5	5	5	5	5	5	5	5	1	1	1	1	1	5	5
80	동의함	3	3	3	3	3	3	3	3	3	3	3	3	3	3	3	3	3	3	3	3	3	3	3	3	3	3	5	3	3	3	3	3	3	3	3	3	3	3	3	3	3	3	3	3	3	3	3	2
81	동의함	5	5	5	4	4	4	5	3	4	5	5	5	4	4	5	5	5	4	5	4	4	4	4	4	5	5	5	3	2	3	3	3	2	5	3	3	5	5	2	5	5	1	2	3	2	2	3	3
82	동의함	3	3	3	3	3	3	5	4	5	5	5	5	5	5	4	4	4	4	4	4	4	4	4	4	5	5	5	3	3	3	3	3	3	5	4	5	5	5	5	5	5	3	3	3	3	3	4	5
83	동의함	4	4	5	3	3	3	4	3	4	4	4	3	4	3	2	2	2	3	2	3	4	2	3	4	4	4	4	5	5	5	3	4	4	4	5	5	5	4	3	4	3	2	2	2	3	2	3	3
84	동의함	5	5	5	5	5	5	4	4	4	4	4	4	4	4	3	3	4	4	4	4	4	3	3	4	4	4	5	4	4	4	1	4	4	3	1	1	1	1	4	3	3	1	1	1	3	1	3	2
85	동의함	4	4	3	5	4	4	1	1	1	2	2	2	3	2	1	1	1	1	1	1	1	1	2	3	3	3	5	5	5	5	5	5	5	1	1	4	3	3	1	3	2	1	1	1	1	1	1	1
86	동의함	4	4	5	5	5	5	5	4	4	5	5	5	5	4	4	4	4	4	4	4	4	4	4	4	5	5	5	4	4	4	4	5	5	5	5	5	5	4	5	5	4	4	4	4	4	4	4	4
87	동의함	5	5	4	5	5	5	3	3	3	4	3	4	4	4	5	5	5	5	5	4	4	3	3	4	4	4	4	5	4	5	5	5	5	5	5	5	5	5	3	3	3	3	4	4	4	4	3	4
88	동의함	4	5	5	3	3	3	4	2	2	2	2	2	2	5	5	5	5	5	5	1	5	5	4	5	5	5	5	3	3	3	3	3	3	3	1	1	1	1	3	3	3	3	3	3	3	3	3	3
89	동의함	3	3	3	3	3	2	5	5	5	4	5	5	5	5	2	1	1	1	1	4	3	1	1	1	5	3	3	2	2	3	1	3	2	5	3	4	5	5	2	5	5	1	1	1	1	1	3	3
90	동의함	5	5	3	4	4	4	5	5	5	5	5	5	5	5	4	4	4	4	4	5	5	4	4	3	5	5	4	5	5	4	3	5	5	3	3	5	4	5	3	5	5	1	1	1	1	1	3	5
91	동의함	5	4	3	5	5	5	4	4	5	5	5	4	5	4	4	3	3	3	3	4	4	3	4	3	3	3	4	4	4	4	4	4	4	4	3	3	3	3	3	3	3	1	1	1	1	1	3	3
92	동의함	3	4	3	4	3	3	4	4	4	4	3	4	4	3	3	3	4	3	3	3	3	3	3	3	3	3	4	3	3	3	3	3	3	3	4	4	4	3	4	4	3	3	3	3	3	1	3	3
93	동의함	2	4	4	4	3	3	5	5	5	5	5	4	5	4	3	3	3	3	3	5	4	1	5	3	5	5	5	2	3	5	3	3	3	5	5	5	5	5	4	5	4	3	2	2	2	2	5	3
94	동의함	5	5	5	5	5	5	5	4	5	5	5	4	5	4	4	4	4	4	4	5	1	1	5	3	3	5	4	5	5	5	5	5	5	5	5	5	5	5	3	5	4	3	3	3	3	3	4	3
95	동의함	3	3	4	2	2	2	4	2	3	4	4	4	3	2	1	1	1	3	2	4	2	1	4	3	4	4	5	2	2	3	1	2	2	3	3	5	5	4	3	5	4	1	1	1	2	2	3	3
96	동의함	5	5	5	5	5	5	5	5	5	5	5	5	5	5	2	2	2	2	2	2	2	2	2	2	4	2	2	5	5	5	5	5	5	1	1	1	1	1	1	1	1	1	1	1	1	1	1	1
97	동의함	5	5	4	4	4	4	5	5	5	4	5	5	5	4	3	3	3	4	4	4	4	4	4	4	4	4	4	3	3	4	3	4	4	5	4	4	5	4	4	4	3	2	1	1	1	2	3	3
98	동의함	5	5	4	5	5	4	5	4	5	5	5	5	5	5	5	5	4	5	5	5	5	5	5	5	5	5	5	5	5	5	5	5	4	4	3	5	5	5	4	5	5	4	3	3	3	3	3	3
99	동의함	5	5	5	5	4	4	5	5	5	5	4	5	5	5	4	4	4	4	4	3	4	3	4	3	4	4	5	3	3	3	3	3	3	4	4	4	3	4	4	5	5	1	1	1	1	1	4	4
100	동의함	5	5	5	5	4	4	4	4	4	4	4	5	4	4	4	4	4	4	3	3	4	4	4	4	4	4	5	4	4	4	3	3	3	3	5	5	5	4	4	4	2	4	4	2	2	2	4	3
101	동의함	3	3	3	4	4	3	5	4	3	5	3	4	5	3	3	2	2	3	3	4	2	4	5	1	3	5	5	3	2	3	3	3	3	5	1	5	5	5	3	5	2	2	1	1	3	3	2	2
102	동의함	5	5	5	5	5	4	4	4	4	4	4	4	4	4	3	3	3	3	3	3	3	3	4	3	4	4	5	5	5	5	3	4	4	2	2	2	2	2	2	2	2	1	1	1	1	1	1	1
103	동의함	3	3	3	3	3	3	4	4	4	4	4	4	4	3	3	2	2	2	1	3	3	1	2	1	3	2	3	2	2	3	2	2	2	3	3	3	5	5	3	3	3	1	1	1	1	1	3	3
104	동의함	5	5	5	5	4	5	5	5	5	5	5	5	5	5	5	5	5	5	5	5	5	5	5	5	5	5	5	5	5	5	5	5	5	1	1	1	1	1	1	1	1	1	1	1	2	2	1	3
105	동의함	3	4	4	4	3	3	4	4	5	5	3	5	5	5	5	3	5	3	3	5	3	3	5	3	3	3	5	3	3	3	3	3	3	3	5	5	5	5	3	3	3	3	2	2	2	2	3	3
106	동의함	4	5	5	4	4	5	5	5	5	5	5	5	5	5	4	3	3	3	3	4	5	3	3	3	5	5	5	1	1	1	1	1	1	5	5	5	5	5	5	5	5	1	1	1	1	1	5	5
107	동의함	1	3	3	1	1	1	5	5	5	5	5	5	5	5	1	1	1	1	1	5	5	3	5	5	5	5	5	1	1	3	1	1	1	5	5	5	5	5	5	5	5	1	1	1	1	1	5	3
108	동의함	3	3	3	3	3	3	4	4	4	4	2	4	4	4	2	2	2	2	2	2	2	2	2	3	3	3	3	2	4	2	2	2	2	4	4	4	4	2	3	4	3	2	2	2	2	2	2	2
109	동의함	3	4	4	4	4	4	5	4	5	5	4	4	5	5	4	3	3	3	3	5	3	3	4	3	3	3	4	3	3	4	3	3	3	3	3	4	4	4	4	5	4	4	2	2	2	2	4	4
110	동의함	4	5	5	4	3	3	4	4	4	4	3	3	5	4	2	3	3	4	3	4	3	3	3	3	3	4	4	2	3	3	3	3	3	3	3	5	5	4	3	5	4	2	2	1	2	2	4	3
111	동의함	5	5	5	5	5	5	3	3	3	5	5	5	5	5	1	1	1	3	1	5	4	3	4	3	5	3	5	5	5	5	5	5	5	5	2	2	5	5	5	5	5	1	1	1	1	1	3	4
112	동의함	3	4	4	3	3	3	4	4	5	4	4	5	5	4	3	3	3	3	3	4	3	3	4	3	3	3	5	3	3	4	3	3	3	5	5	5	5	5	4	5	4	2	2	2	3	2	4	3
113	동의함	5	5	5	5	3	3	5	5	5	5	4	4	5	4	3	3	3	4	4	5	5	5	5	5	5	5	5	4	4	4	4	4	5	5	5	5	5	5	5	5	5	5	3	3	3	3	5	5
114	동의함	5	5	5	4	5	5	5	5	5	5	5	5	5	5	3	4	4	4	5	5	5	5	4	3	5	4	5	4	3	3	4	3	4	4	3	3	3	3	4	3	3	3	3	3	4	3	3	3
115	동의함	1	5	5	3	3	3	5	4	4	4	3	3	4	4	3	3	3	2	1	3	4	4	4	4	4	3	3	1	3	4	3	2	2	5	3	5	5	5	2	5	3	1	1	2	3	1	4	4
116	동의함	4	5	4	3	2	2	4	3	4	4	4	4	4	4	1	1	1	1	1	1	1	1	1	1	3	5	5	1	2	5	1	1	1	5	5	5	5	5	5	5	5	1	1	1	1	1	3	1
117	동의함	3	4	4	4	4	4	4	4	5	5	4	5	4	4	4	4	4	4	4	4	4	4	3	4	5	5	5	4	5	4	4	3	3	4	4	5	5	4	4	4	4	3	3	3	3	3	3	3
118	동의함	2	3	3	2	2	2	5	5	5	5	5	5	5	5	1	1	1	1	1	5	5	1	5	3	3	2	5	1	2	3	1	1	1	5	3	4	5	5	3	5	4	1	1	1	1	1	4	3
119	동의함	4	4	5	3	3	4	5	5	5	4	4	4	4	4	4	2	2	3	2	4	2	3	4	5	4	4	5	4	3	5	3	3	4	4	3	5	5	4	3	5	4	2	2	2	1	1	4	4
120	동의함	5	5	5	5	5	5	5	5	5	5	5	5	5	5	5	5	5	5	5	5	5	5	5	5	5	5	5	5	5	5	5	5	5	3	3	3	5	5	3	5	5	1	1	1	1	1	3	5
121	동의함	4	4	3	5	4	4	5	3	3	5	5	5	3	3	5	5	5	5	5	5	5	5	3	5	5	5	5	3	3	3	5	3	3	4	5	1	5	4	3	5	5	3	3	3	3	3	3	5
122	동의함	5	5	5	5	5	5	3	1	1	1	1	3	1	1	1	1	1	3	1	1	1	1	4	4	4	5	5	5	5	5	5	5	5	3	1	1	1	1	3	1	1	1	1	1	2	1	1	1
123	동의함	3	3	3	3	3	4	3	3	4	4	5	5	5	5	3	3	3	3	3	5	5	4	5	5	4	3	3	2	2	3	3	2	3	3	3	3	5	5	4	4	4	4	2	4	4	2	4	4
124	동의함	4	5	4	3	3	3	5	4	5	4	5	5	5	4	3	3	3	3	3	5	4	3	5	3	4	3	4	3	3	4	3	2	3	5	3	5	5	5	3	5	5	2	2	2	2	2	5	5
125	동의함	5	5	5	5	5	5	2	2	2	4	4	2	3	4	1	1	1	2	1	2	4	2	4	4	3	2	4	5	5	5	4	5	5	1	1	1	3	3	1	3	3	1	1	1	2	1	2	4
126	동의함	1	1	1	1	1	1	5	5	5	5	5	4	5	4	1	1	1	1	1	4	3	1	4	1	3	1	3	1	1	1	1	1	1	5	5	5	5	5	3	5	3	1	1	1	1	1	5	3
127	동의함	3	4	4	2	3	3	5	5	5	4	4	4	5	4	2	1	1	1	1	5	5	1	4	1	3	4	4	3	3	4	3	5	3	5	5	5	5	5	3	5	5	1	1	1	1	1	4	4
128	동의함	5	5	4	4	4	4	5	5	5	5	5	5	5	5	5	4	4	4	4	5	5	4	4	4	5	5	4	3	3	3	2	2	2	5	3	5	5	5	2	5	3	1	1	1	1	1	3	3
129	동의함	2	5	3	2	5	5	5	4	5	5	4	5	5	4	3	3	3	3	3	5	4	3	5	3	3	4	4	3	5	3	3	3	5	5	3	5	5	5	5	5	5	3	3	3	3	3	4	4
130	동의함	4	4	4	4	3	4	3	3	4	5	5	4	5	4	3	3	3	3	3	4	4	3	4	3	4	4	4	3	2	3	5	4	3	5	4	5	5	4	2	5	2	2	2	2	2	2	4	4
131	동의함	1	3	3	3	3	3	4	5	5	3	4	3	5	4	1	1	1	1	1	4	4	1	4	3	3	2	3	2	2	2	2	2	2	5	3	3	5	4	2	3	2	1	1	1	1	1	4	3
132	동의함	3	4	5	3	4	4	5	5	5	5	5	5	5	5	3	3	3	3	3	5	5	3	5	3	3	3	5	3	3	3	3	3	3	5	5	5	5	5	5	5	5	3	3	3	3	3	5	3
133	동의함	3	5	3	2	3	3	5	5	5	5	5	5	5	4	2	2	2	2	2	5	5	2	3	2	3	4	4	2	2	3	2	2	2	5	5	5	5	4	3	5	3	1	1	1	2	1	3	3
134	동의함	5	5	5	5	5	5	5	5	5	5	5	5	5	5	5	5	5	5	5	4	5	4	5	5	5	5	5	4	4	3	3	4	4	4	5	5	5	5	2	5	2	1	1	1	1	1	3	3
135	동의함	5	5	5	3	5	5	2	2	4	4	2	1	5	2	1	1	1	1	1	1	1	1	1	1	1	4	5	5	5	5	3	5	5	1	1	4	3	1	1	3	1	1	1	1	1	1	1	1
136	동의함	5	5	5	3	5	5	1	1	3	3	4	5	5	3	1	1	1	1	1	2	5	3	4	3	4	3	4	5	5	5	1	5	5	3	1	3	3	5	3	3	3	1	1	1	1	1	2	5
137	동의함	5	5	5	5	4	5	5	4	5	5	4	5	5	4	3	3	3	4	3	5	5	4	3	5	4	5	4	2	3	2	1	2	2	2	2	2	2	3	2	3	3	1	1	1	2	1	3	5
138	동의함	5	5	5	5	4	4	4	2	1	2	2	2	3	3	1	1	1	1	1	4	4	2	4	4	5	2	4	5	5	5	5	5	4	2	2	1	2	2	2	2	2	1	1	1	1	1	4	4
139	동의함	3	3	3	3	3	3	3	3	3	3	4	4	4	4	3	3	3	3	3	3	3	3	3	3	3	3	4	3	3	3	3	3	3	4	4	4	4	4	4	4	3	4	3	3	3	3	3	3
140	동의함	3	3	3	3	3	3	5	4	4	4	4	4	4	4	4	4	4	4	4	4	4	3	4	3	4	3	4	4	4	4	4	4	4	4	4	4	4	4	4	4	4	4	4	4	4	4	4	4
141	동의함	4	3	3	3	3	4	4	3	3	3	4	4	4	3	2	4	3	3	3	3	3	3	3	3	3	3	3	3	4	3	4	2	3	3	3	3	3	3	3	3	3	3	3	3	3	3	3	3
142	동의함	5	5	5	5	5	5	2	2	2	3	2	2	2	2	3	3	3	3	3	2	2	2	4	4	4	4	5	5	5	5	5	5	5	2	1	2	3	2	3	2	2	3	3	3	3	3	2	3
143	동의함	3	4	3	4	2	3	4	5	4	3	3	4	3	2	4	5	4	4	4	3	4	2	3	3	3	3	4	3	3	3	3	3	4	2	3	3	4	3	3	4	4	4	3	3	3	3	3	3
144	동의함	1	3	3	1	1	1	5	5	5	5	4	4	5	3	1	1	1	1	1	5	4	1	5	4	3	4	5	1	3	3	3	3	3	4	4	4	5	4	2	5	3	1	1	1	1	1	4	2
145	동의함	4	4	4	2	5	5	5	3	4	5	5	5	3	5	2	2	2	3	3	3	2	3	3	4	4	4	5	3	3	3	1	3	3	5	2	5	5	5	2	4	4	2	2	2	2	2	2	3
146	동의함	2	3	3	2	3	3	5	5	5	5	5	4	4	4	3	3	2	2	2	4	5	2	5	2	4	5	4	3	2	3	3	3	3	5	5	5	5	5	5	5	4	4	2	2	3	2	3	5
147	동의함	3	3	3	3	3	3	3	4	4	5	5	5	5	5	5	5	5	4	5	5	5	5	5	5	4	4	4	3	3	3	3	4	3	5	4	4	4	5	4	5	5	4	4	4	4	4	5	5
148	동의함	5	5	5	5	5	5	4	3	3	3	4	4	4	4	2	2	2	2	1	3	4	2	4	3	4	3	5	5	5	3	2	5	5	3	2	1	3	4	2	3	3	1	1	1	1	1	2	2
149	동의함	5	5	5	5	5	5	5	4	4	4	3	3	3	3	3	3	3	3	3	2	2	2	4	4	5	4	5	5	5	5	5	5	5	5	1	2	5	2	2	3	1	2	2	2	2	2	1	1
150	동의함	5	5	5	5	5	5	5	5	5	5	5	5	5	5	5	5	5	5	5	5	5	4	4	4	4	4	5	5	5	5	1	5	5	3	1	4	5	4	4	5	4	1	1	1	1	1	1	3
151	동의함	3	5	5	3	4	4	5	5	5	5	5	4	5	4	3	3	3	3	3	5	4	1	3	2	3	4	4	4	3	4	4	4	4	5	3	3	5	4	3	4	3	1	1	1	1	1	3	3
152	동의함	4	4	4	5	5	5	5	5	5	5	5	3	5	5	4	4	4	4	4	5	4	4	5	4	4	5	5	4	4	4	2	4	4	5	3	5	5	5	3	5	4	4	3	3	3	3	4	4
153	동의함	3	4	3	3	3	3	5	5	5	5	5	4	5	4	3	2	2	2	2	5	4	3	5	3	3	4	3	2	2	4	2	5	4	4	4	5	5	4	4	4	4	1	1	1	1	1	5	4
154	동의함	5	5	5	4	5	5	5	5	5	5	5	5	5	5	4	4	5	5	5	5	5	4	5	4	4	4	4	4	4	5	4	4	4	5	5	5	5	5	5	5	5	4	4	4	4	4	5	5
155	동의함	4	4	4	4	4	4	5	5	5	5	5	5	5	5	3	3	3	3	3	4	5	3	4	4	4	4	4	3	3	4	3	4	4	5	5	5	5	5	3	3	3	2	2	2	2	2	5	4
156	동의함	5	5	5	5	5	5	4	4	4	4	3	4	5	4	3	3	3	3	3	4	5	4	4	5	4	4	4	5	5	5	5	5	4	4	2	3	4	4	4	4	4	2	2	2	2	2	3	3
157	동의함	3	3	3	2	3	3	5	5	4	4	3	4	5	4	3	3	3	3	3	4	4	3	5	3	3	4	4	3	3	1	1	1	1	4	4	5	5	3	4	5	4	1	1	1	1	1	5	5
158	동의함	3	3	3	3	3	3	4	4	4	5	3	3	4	3	2	2	2	2	2	2	1	1	3	2	2	2	4	3	3	3	3	3	3	5	5	5	5	3	3	5	5	1	1	1	1	1	1	1
159	동의함	3	3	4	2	2	2	5	5	5	5	5	4	5	5	3	4	4	3	3	5	4	4	4	4	5	5	5	2	2	2	2	2	2	3	2	5	5	5	2	5	5	2	2	2	2	2	3	3
160	동의함	3	3	3	2	3	3	5	5	5	4	3	4	5	4	2	3	2	2	2	5	5	3	5	4	4	3	5	3	3	3	1	2	2	5	5	5	5	5	3	5	4	1	1	1	1	1	5	5
161	동의함	3	3	5	2	2	3	2	1	1	1	1	1	1	1	3	3	3	3	2	1	1	1	1	3	1	1	2	3	3	4	2	2	3	1	1	1	1	1	1	1	1	3	3	3	3	1	1	1
162	동의함	2	5	3	3	2	4	5	5	4	5	5	5	4	2	1	1	1	1	1	5	4	1	5	4	4	4	4	1	3	3	2	1	4	4	4	5	5	4	3	3	2	1	1	1	1	1	4	4
163	동의함	3	5	5	4	4	4	5	5	5	5	5	5	5	5	5	4	4	4	5	5	4	4	5	4	5	5	5	3	4	4	3	5	3	3	3	5	5	4	2	5	5	3	2	2	2	2	3	4
164	동의함	5	5	5	5	5	5	2	1	1	1	1	1	1	1	1	1	1	1	1	1	2	1	1	3	3	2	3	5	5	5	5	5	5	2	1	1	1	1	1	1	1	1	1	1	1	1	2	1
165	동의함	3	3	3	3	3	3	5	4	4	5	4	3	4	3	3	3	3	3	3	4	4	2	4	3	3	3	3	2	2	3	2	2	2	4	4	5	5	5	3	5	2	2	2	2	2	2	4	4
166	동의함	1	3	3	1	1	2	5	5	5	5	5	5	5	5	2	1	1	1	1	5	5	3	4	4	5	4	4	1	3	3	1	1	1	5	5	5	5	5	5	5	5	2	1	2	2	1	5	5
167	동의함	3	4	4	5	4	4	4	4	4	4	4	4	4	4	3	3	3	3	3	3	3	3	3	3	3	4	4	5	5	3	5	5	5	1	1	3	3	3	1	1	1	1	1	1	1	1	1	1
168	동의함	3	4	4	4	4	3	5	5	5	4	4	4	4	4	3	3	3	3	3	3	4	4	4	4	4	4	5	2	4	3	2	2	2	5	3	3	5	4	3	4	3	2	2	2	2	2	2	2
169	동의함	1	1	1	1	1	1	5	3	5	5	3	2	4	4	1	1	1	1	1	4	1	1	5	1	1	1	1	1	1	1	1	1	1	5	5	5	5	5	2	4	4	1	1	1	1	1	3	3
170	동의함	3	5	4	3	3	3	5	5	5	5	5	5	5	5	2	2	2	2	2	5	5	3	4	4	4	3	4	1	2	4	2	2	2	4	4	5	5	5	4	5	4	1	1	1	1	1	4	5
171	동의함	3	4	4	3	2	4	5	1	1	1	1	5	5	5	3	3	3	4	3	5	5	3	5	4	4	3	4	1	1	1	1	1	1	5	3	1	1	1	3	4	2	1	1	1	3	1	5	4
172	동의함	2	2	4	2	2	2	5	5	5	5	5	5	5	5	1	1	1	1	1	4	5	1	5	4	5	2	5	1	2	4	1	1	1	5	5	5	5	5	5	5	5	1	1	1	1	1	5	5
173	동의함	5	4	3	5	5	4	4	3	3	3	3	3	4	4	3	2	2	2	3	4	5	4	4	2	4	3	3	5	5	5	5	5	5	1	1	3	4	4	3	3	3	1	1	1	1	1	4	5
174	동의함	2	2	2	2	2	2	5	4	5	5	4	4	5	4	3	3	3	2	2	5	3	2	4	2	3	3	4	1	1	1	1	1	1	5	5	5	5	5	4	5	4	1	1	1	1	1	5	3
175	동의함	5	5	5	5	5	5	5	5	5	5	5	5	5	5	5	3	3	3	3	5	5	3	5	5	5	5	5	5	5	5	5	5	5	5	5	5	5	5	5	5	5	3	3	3	3	3	5	5
176	동의함	3	5	5	3	3	3	5	5	5	5	5	4	5	5	5	4	4	4	4	2	2	2	2	5	5	5	5	1	5	5	1	1	1	5	5	5	5	5	3	5	3	1	1	1	1	1	3	4
177	동의함	3	3	3	3	3	3	5	5	5	5	5	3	5	5	3	3	3	3	3	5	5	3	3	3	5	5	5	3	3	3	3	3	3	5	3	5	5	5	3	5	5	1	1	1	1	1	5	5
178	동의함	3	4	5	4	4	5	5	4	4	4	4	5	5	5	4	4	4	4	4	3	3	3	4	3	5	5	5	2	3	4	4	5	5	4	3	5	5	4	3	5	5	1	1	1	1	1	3	4
179	동의함	5	5	5	5	4	5	4	4	4	5	4	4	5	5	4	4	3	4	4	4	4	4	4	4	5	4	4	2	2	2	1	2	2	2	2	2	2	3	2	4	4	1	1	1	1	1	3	3
180	동의함	1	3	4	1	1	1	5	3	3	3	3	3	5	5	3	4	4	4	4	5	5	4	5	5	4	4	4	1	3	4	2	1	1	3	1	1	3	1	4	4	4	4	3	3	3	1	5	1
181	동의함	4	5	5	5	3	3	5	5	4	4	4	4	5	5	3	4	4	4	3	4	5	4	4	4	5	4	5	3	3	3	3	2	2	5	3	5	5	5	2	5	4	1	1	1	1	1	5	3
182	동의함	5	4	4	3	5	5	3	3	4	5	3	5	4	4	3	2	2	2	2	5	5	4	5	4	4	3	5	5	4	3	4	4	4	5	4	5	5	4	3	4	3	1	1	1	1	1	3	4
183	동의함	3	3	3	3	3	3	5	4	5	5	5	5	5	5	4	3	3	3	3	5	4	3	5	3	3	3	5	2	2	2	3	3	3	5	3	5	5	5	5	5	5	1	1	1	1	1	3	3
184	동의함	3	4	3	3	3	3	5	5	5	5	5	5	5	5	3	3	3	3	3	5	5	5	5	5	5	5	5	2	2	3	1	1	1	5	5	5	5	5	5	5	5	1	1	1	1	1	5	3
185	동의함	3	3	4	4	3	3	5	5	5	5	4	5	5	5	3	2	2	2	2	4	5	2	3	4	4	3	3	2	3	3	2	3	3	5	5	5	5	5	4	5	5	1	1	1	2	1	4	5
186	동의함	1	1	2	1	1	1	5	5	5	5	5	5	5	5	1	1	1	1	1	5	5	1	5	1	3	3	5	1	1	1	1	1	1	5	5	5	5	5	5	5	5	3	1	1	1	1	5	5
187	동의함	4	4	5	5	4	4	5	3	4	3	3	3	5	4	4	4	4	4	4	4	4	2	5	5	5	4	5	2	4	5	3	2	2	4	1	1	2	2	3	5	4	4	4	4	3	3	2	2
188	동의함	3	4	5	3	1	1	5	4	3	3	1	1	5	5	3	3	3	3	4	5	5	3	5	5	5	4	4	1	1	3	1	1	1	2	1	1	1	1	3	5	4	1	1	2	3	2	5	3
189	동의함	5	5	5	4	4	4	3	3	3	3	3	3	3	3	5	5	5	5	5	5	4	4	4	4	4	4	4	4	4	4	3	3	3	3	3	3	1	1	1	3	2	4	4	5	4	4	4	4
190	동의함	3	3	5	3	3	3	5	2	3	1	1	3	5	4	4	4	4	5	4	5	5	2	5	4	4	4	4	2	2	3	2	1	1	4	1	5	3	1	2	5	2	2	3	3	3	2	5	4
191	동의함	3	3	3	3	3	3	2	3	5	5	5	4	5	5	1	1	1	1	1	1	3	1	2	1	2	1	3	4	4	4	3	4	4	1	3	5	5	5	2	5	5	1	1	1	1	1	1	2
192	동의함	3	2	3	1	1	1	1	1	1	1	1	1	1	1	1	2	2	2	2	1	1	3	3	3	3	3	1	5	5	5	3	1	3	1	1	1	1	1	1	1	1	1	1	1	1	1	1	1
193	동의함	5	5	5	5	5	5	1	1	1	1	1	1	1	1	5	3	3	3	3	1	1	1	5	1	5	5	4	5	5	5	5	5	5	1	1	1	3	1	1	1	1	2	3	3	3	3	1	1
194	동의함	2	3	5	3	1	2	4	2	2	2	2	2	5	5	4	4	3	4	4	5	5	3	5	5	3	2	2	1	1	3	1	1	1	2	3	3	4	1	2	5	4	1	1	1	1	1	5	3
195	동의함	5	5	5	5	5	5	5	5	5	5	5	4	5	5	4	4	4	4	4	5	5	3	3	4	4	4	5	5	5	5	5	5	5	4	4	3	4	4	4	4	3	2	2	2	2	4	1	2
196	동의함	3	3	5	3	2	2	5	4	4	5	4	4	5	3	4	4	4	5	5	5	5	5	5	5	5	5	5	2	2	4	2	1	1	3	1	1	1	1	1	2	2	2	2	2	4	2	5	5
197	동의함	4	4	5	3	2	3	5	3	3	2	1	4	5	5	4	4	4	5	4	4	5	2	4	4	4	2	5	2	3	5	1	2	3	4	2	2	1	1	2	5	3	3	4	4	4	3	5	5
198	동의함	4	5	5	5	4	4	4	3	5	4	3	4	5	5	5	5	5	5	5	2	4	4	5	5	5	5	3	5	5	5	5	5	5	2	1	3	4	2	2	3	1	1	1	1	1	1	1	1
199	동의함	4	3	5	5	3	4	5	5	3	4	3	4	4	5	5	5	5	5	4	5	2	2	5	5	4	4	5	2	3	2	4	4	5	1	2	1	1	1	3	3	3	4	4	4	3	3	5	4
200	동의함	5	5	4	5	4	4	4	4	4	4	4	4	4	4	4	3	3	3	3	4	4	3	3	3	3	4	4	3	3	3	3	3	3	4	3	5	5	5	3	5	3	3	3	3	3	3	4	3
201	동의함	3	3	4	2	2	2	3	2	2	2	2	2	2	3	5	4	5	5	5	5	5	3	5	4	5	4	4	1	1	1	1	1	1	2	1	1	1	1	1	3	2	2	4	5	3	3	5	5
202	동의함	3	3	3	3	3	3	3	3	5	5	5	5	5	5	3	3	3	3	3	5	3	5	3	3	3	3	5	3	3	3	3	3	3	3	3	3	3	3	3	3	3	3	3	3	3	3	3	3
203	동의함	1	4	4	1	3	3	5	1	1	4	2	3	5	5	4	3	3	4	5	5	5	4	5	5	4	3	4	1	2	2	1	1	1	3	1	1	1	1	1	5	5	3	3	2	2	3	2	2
204	동의함	1	1	3	3	3	3	5	1	5	3	5	3	3	4	4	4	4	4	4	3	3	3	4	2	4	3	4	1	4	3	4	2	3	4	2	2	4	4	3	2	3	4	3	3	3	2	4	3
205	동의함	4	4	5	3	4	4	4	4	3	3	3	3	3	3	5	5	5	5	5	5	5	5	5	5	5	5	5	4	3	4	2	3	3	3	3	2	2	2	2	2	3	3	4	5	5	5	5	5
206	동의함	3	2	3	3	3	3	4	4	5	5	5	3	3	3	1	1	1	1	1	5	4	1	4	3	3	3	3	2	2	2	2	2	2	4	3	5	5	4	4	4	3	1	1	1	1	1	4	3
207	동의함	4	4	4	4	4	4	4	4	4	4	3	3	4	4	4	4	4	4	4	4	4	4	4	4	4	4	4	4	4	4	4	4	4	4	4	4	4	4	4	4	4	4	4	4	4	4	4	4
208	동의함	2	3	5	2	2	2	4	2	1	3	2	4	5	5	5	5	4	3	3	3	2	3	5	3	3	4	4	2	2	5	2	1	2	4	3	1	4	4	3	5	3	1	1	1	3	2	2	2
209	동의함	5	5	5	5	5	5	5	5	5	5	5	5	5	4	3	3	3	3	3	5	5	3	3	3	3	5	5	3	5	5	5	3	5	5	5	5	5	5	3	5	3	3	3	3	3	3	5	5
210	동의함	4	3	4	3	3	4	4	2	1	2	1	4	4	3	4	4	2	2	3	1	2	1	2	2	2	2	2	1	3	4	3	4	3	4	4	3	2	2	3	4	2	3	3	2	2	3	4	2
211	동의함	4	4	3	4	4	4	5	5	5	5	4	5	5	5	5	4	3	3	3	5	5	4	5	5	5	5	5	5	5	5	5	5	5	5	5	5	4	4	5	4	5	5	5	4	5	5	5	5
212	동의함	3	3	3	3	3	3	5	4	5	4	4	4	5	4	3	3	3	3	3	5	4	3	4	3	4	4	4	2	1	2	1	1	1	5	4	5	5	5	4	5	4	2	1	1	2	1	5	4
213	동의함	5	3	5	5	5	5	5	2	3	4	4	4	5	5	2	5	5	4	5	4	5	1	3	5	4	4	4	3	3	3	3	3	3	3	1	3	3	3	2	3	3	3	3	3	3	3	3	1
214	동의함	2	4	2	3	3	3	5	5	5	5	4	5	4	4	2	2	2	2	2	4	4	4	5	2	4	4	4	2	2	2	2	2	2	5	5	5	5	3	4	5	4	2	2	2	2	2	5	4
215	동의함	1	4	2	1	1	1	5	1	1	1	2	1	5	3	4	4	4	2	3	4	5	4	5	4	3	3	4	1	4	2	1	1	1	5	1	1	1	1	1	4	4	1	1	1	3	4	4	4
216	동의함	1	2	4	2	2	2	5	3	5	5	4	5	5	3	1	1	1	1	1	5	5	5	5	1	3	5	3	1	1	3	1	1	1	5	2	5	5	5	5	5	3	1	1	1	1	1	5	5
217	동의함	3	5	5	5	5	4	5	3	3	4	2	5	5	5	4	5	3	3	4	4	4	2	4	4	4	4	4	3	3	5	3	3	3	5	2	2	2	2	3	5	5	5	3	3	3	3	3	3
218	동의함	4	5	5	5	3	4	5	4	4	4	3	4	5	5	5	5	5	5	4	4	5	4	5	5	5	5	5	5	4	5	4	5	5	5	5	5	5	5	5	5	5	4	4	5	5	5	3	4
219	동의함	4	4	5	4	4	4	4	3	3	4	4	3	5	5	4	4	4	4	5	3	3	3	4	4	3	3	3	4	4	4	3	3	3	3	2	2	2	4	4	5	4	4	4	4	4	5	3	4
220	동의함	4	4	5	3	4	4	4	2	2	1	1	2	4	4	3	3	3	2	3	2	2	1	1	1	3	4	4	4	3	5	3	3	3	4	1	1	1	1	1	5	5	3	4	4	4	3	2	2
221	동의함	5	5	5	5	5	5	5	5	5	5	5	5	5	5	5	5	5	5	5	5	5	5	5	5	5	5	5	5	5	5	4	5	4	2	1	1	1	1	1	1	1	5	5	5	5	5	4	5
222	동의함	3	4	5	5	3	3	5	3	1	1	1	4	5	4	3	4	4	4	4	4	5	5	5	5	5	3	5	1	1	3	1	1	1	5	3	1	1	1	2	5	1	1	2	2	2	2	4	3
223	동의함	3	3	3	1	1	2	1	1	1	1	1	1	1	1	5	5	5	5	5	4	1	4	5	5	4	3	4	2	2	1	1	1	1	1	1	1	1	1	1	1	1	3	2	2	4	4	3	1
224	동의함	3	4	5	3	3	4	5	3	3	4	3	3	5	5	3	4	4	4	4	3	3	3	4	4	4	4	4	3	4	4	2	2	3	4	2	2	4	3	3	5	5	3	3	3	3	3	2	2
225	동의함	2	3	4	4	2	4	3	3	3	1	1	1	1	1	5	5	5	5	5	4	5	4	4	4	4	5	4	3	3	4	4	3	3	1	4	4	1	1	1	1	1	3	3	4	3	3	4	2
226	동의함	5	5	5	3	3	4	2	2	2	2	2	2	2	2	5	5	5	5	5	5	4	4	5	4	4	5	4	5	5	5	3	3	4	2	1	1	1	1	1	1	1	5	5	5	5	5	5	4
227	동의함	3	3	3	3	3	3	3	3	3	3	3	3	3	3	3	3	3	3	3	3	3	3	3	3	3	3	3	3	3	1	2	2	2	5	2	5	5	3	5	5	3	3	3	3	3	3	5	5
228	동의함	2	3	5	3	3	4	5	2	2	3	4	4	4	4	2	2	2	2	2	3	3	4	5	3	3	4	5	2	2	4	2	2	2	5	1	1	1	1	1	5	1	1	1	1	4	1	3	2
229	동의함	3	4	5	3	3	4	5	5	3	5	5	5	5	5	5	4	4	4	5	5	5	5	5	5	5	4	5	3	3	5	4	5	5	5	2	2	3	2	5	5	5	5	2	2	3	5	1	1
230	동의함	4	4	5	3	4	4	5	4	3	4	3	4	5	4	4	4	4	4	4	5	5	4	5	4	4	4	4	3	4	5	3	3	4	5	4	3	4	3	4	5	4	4	4	4	4	4	5	5
231	동의함	3	4	3	3	3	3	5	5	5	5	5	5	5	5	3	3	3	3	3	4	3	3	3	3	4	3	3	4	4	4	4	4	4	4	5	5	5	5	5	5	5	3	3	3	3	3	3	3
232	동의함	5	5	5	5	5	5	4	4	4	4	4	4	4	3	4	4	4	4	4	4	5	3	5	4	5	5	5	5	4	5	5	5	5	4	1	1	1	1	1	1	1	3	3	4	4	4	4	3
233	동의함	3	4	5	5	3	4	4	2	4	4	4	2	4	4	3	3	3	3	3	3	4	4	5	3	3	3	4	2	5	5	4	1	4	4	4	4	4	4	4	4	4	2	5	1	5	5	1	2
234	동의함	5	5	5	5	5	5	5	5	5	5	5	5	5	5	5	5	5	5	5	5	5	5	5	5	5	5	5	4	4	4	4	4	4	4	4	4	4	4	4	4	4	4	4	4	4	4	4	4
235	동의함	3	3	3	3	2	2	5	4	5	5	5	5	5	5	4	4	3	4	4	5	5	4	5	5	4	5	5	3	4	3	2	3	2	5	5	5	5	5	4	5	5	3	3	3	4	4	5	4
236	동의함	3	3	4	4	5	4	3	3	3	3	3	3	3	3	4	3	3	3	3	3	3	3	4	3	4	3	3	2	2	3	2	1	2	1	1	1	1	2	1	1	1	3	3	3	3	3	3	2
237	동의함	1	2	4	3	2	1	5	5	5	5	5	5	5	5	2	2	2	2	2	2	5	2	5	2	2	4	5	2	5	5	2	2	2	5	5	5	5	5	5	5	5	2	1	1	1	1	4	5
238	동의함	5	5	5	5	5	5	5	5	5	5	5	5	5	5	5	5	5	5	5	5	5	4	4	3	3	3	4	3	3	4	4	3	3	5	4	5	5	4	5	5	5	3	3	3	3	3	5	4
239	동의함	4	4	3	3	3	4	3	3	3	3	4	4	5	5	4	5	4	4	4	4	4	4	5	5	4	3	4	4	5	5	4	4	4	4	5	5	5	5	4	5	4	4	4	4	3	2	2	2
240	동의함	5	3	5	3	3	3	5	5	5	5	5	5	5	5	2	2	2	2	2	5	5	1	5	3	5	5	5	4	4	4	3	1	1	5	5	5	5	5	3	5	5	1	1	1	1	1	5	3
241	동의함	4	4	4	4	4	4	4	4	4	4	4	4	4	4	4	4	4	4	4	4	4	4	4	4	4	4	4	3	3	3	3	3	3	3	3	3	3	3	3	3	3	3	3	3	3	3	3	3
242	동의함	3	4	4	3	3	3	5	4	5	5	5	5	5	5	3	3	3	3	3	5	4	4	4	4	4	4	4	2	2	3	2	5	5	4	3	5	5	5	3	5	3	1	1	1	1	1	5	4
243	동의함	5	3	5	5	3	5	3	5	1	1	1	1	1	1	1	3	3	3	3	3	3	1	1	1	5	3	5	5	1	5	1	5	5	1	5	1	1	1	1	1	1	3	1	5	3	3	3	1
244	동의함	5	4	5	5	4	5	1	5	5	1	1	1	1	1	3	1	1	1	1	1	1	1	1	1	3	1	4	5	2	5	1	1	5	1	1	1	1	1	1	1	1	1	1	1	1	1	1	1
245	동의함	5	5	5	5	5	5	5	5	3	3	3	3	5	3	5	5	5	3	5	2	2	1	5	5	5	5	4	5	5	5	4	5	5	5	5	5	3	3	5	5	5	5	5	5	3	5	3	3
246	동의함	2	3	4	2	2	2	5	4	5	5	5	5	5	5	4	4	4	4	4	5	4	2	5	4	5	4	5	2	2	3	2	2	1	5	2	5	5	4	3	5	2	3	3	3	3	2	5	2
247	동의함	3	3	4	5	3	3	5	5	5	5	5	5	5	5	5	5	5	5	5	5	5	3	3	4	5	5	5	3	3	5	5	5	5	5	3	5	5	3	3	5	3	3	3	3	3	3	5	5
248	동의함	5	5	5	5	5	4	5	4	5	5	4	5	5	5	4	4	5	5	5	4	4	3	4	4	4	5	5	5	4	5	5	5	5	5	4	5	4	4	5	4	4	3	3	4	5	4	5	5
249	동의함	5	5	5	5	5	5	5	5	5	5	5	5	5	5	5	5	5	5	5	5	5	5	5	5	5	5	5	3	3	3	3	3	3	3	3	5	5	5	5	5	5	5	5	5	5	5	5	5
250	동의함	4	4	3	3	3	3	3	3	4	5	5	5	5	5	5	5	3	3	3	1	4	1	3	2	3	3	4	3	3	3	3	3	3	5	3	4	3	4	4	3	3	3	3	3	3	3	3	3
251	동의함	5	3	5	5	4	5	1	4	5	1	1	1	1	1	5	5	5	5	5	5	1	1	5	5	5	4	5	5	5	5	3	3	4	1	1	3	1	1	1	1	1	2	2	5	2	3	4	1
252	동의함	5	5	5	3	5	5	5	2	2	2	2	2	2	2	5	5	5	5	5	3	5	5	5	5	5	5	5	5	3	5	3	5	5	3	2	2	2	2	2	2	2	5	5	5	5	5	5	5
253	동의함	3	3	5	3	3	3	5	4	5	5	5	4	5	5	5	5	5	5	5	4	5	4	5	5	5	5	5	1	1	3	1	1	1	3	2	1	1	1	1	2	3	3	3	3	3	3	2	3
254	동의함	3	4	4	4	4	3	4	5	5	5	4	5	5	5	3	3	3	3	3	3	3	5	5	4	4	4	5	4	4	3	4	4	3	5	5	5	5	4	4	4	5	4	5	4	3	3	4	4
255	동의함	5	5	3	3	1	3	5	5	5	5	5	5	5	5	3	3	3	1	2	5	5	5	5	5	5	5	5	3	3	3	3	3	3	5	5	5	5	5	5	5	5	3	3	3	3	2	5	5
256	동의함	2	4	5	2	2	2	5	5	5	5	4	5	5	5	2	2	2	1	2	5	5	5	5	4	2	2	2	2	2	3	1	2	2	5	5	5	5	5	5	5	5	3	1	1	1	1	5	5
257	동의함	3	3	3	3	3	3	5	5	5	5	5	5	5	5	3	3	3	3	3	5	5	5	5	5	5	5	5	3	3	3	3	3	3	5	5	5	5	5	5	5	5	5	3	3	1	1	5	5
258	동의함	4	3	5	1	3	3	1	1	1	1	1	1	1	1	3	3	5	4	1	1	1	1	4	3	3	4	5	2	2	3	1	3	3	1	1	1	1	1	1	1	1	3	1	5	2	1	1	1
259	동의함	2	2	4	2	2	2	5	5	5	5	5	5	5	4	2	2	2	2	2	5	5	4	5	4	4	4	4	2	1	1	1	1	1	4	4	5	5	4	2	4	2	1	1	1	1	1	4	3
260	동의함	2	2	2	2	2	2	4	4	4	3	4	3	4	4	1	1	1	1	1	4	4	1	4	4	4	4	3	2	2	2	2	2	2	5	5	5	5	5	5	5	5	1	1	1	1	1	4	4
261	동의함	3	3	4	3	3	3	2	4	4	2	4	2	2	2	4	3	3	2	4	2	2	4	4	2	2	3	4	3	2	4	3	4	4	2	4	5	2	4	5	4	3	3	3	4	4	4	4	1
262	동의함	4	4	4	4	3	4	3	3	3	3	3	3	3	3	4	3	4	4	3	3	4	3	4	4	4	4	4	1	3	3	2	1	1	1	1	1	1	1	1	1	1	2	2	5	3	2	4	4
263	동의함	5	5	4	4	5	5	5	3	3	4	4	4	4	4	4	5	5	5	5	4	4	4	4	4	5	4	4	5	4	5	4	4	4	4	4	4	4	4	4	4	4	3	3	3	3	4	4	4
264	동의함	5	5	5	1	4	4	2	2	2	2	2	4	4	2	5	5	5	5	5	5	2	1	5	3	3	4	5	5	3	4	2	4	4	2	2	2	2	2	2	2	2	4	4	5	3	3	5	2
265	동의함	5	5	5	4	4	5	4	4	4	4	5	4	4	4	5	5	5	4	5	4	5	5	4	4	4	5	5	4	4	3	2	1	1	3	1	5	1	4	4	5	4	3	5	4	2	4	2	2
266	동의함	3	3	3	3	4	4	5	4	5	5	3	3	3	3	3	3	3	3	3	3	3	1	5	3	3	2	4	1	1	1	1	1	1	5	5	5	5	5	1	5	5	1	1	1	1	1	5	5
267	동의함	5	5	5	5	5	5	5	5	5	5	5	5	5	5	5	5	5	5	5	5	5	5	5	5	5	5	5	5	5	5	5	5	5	5	5	5	5	5	5	5	5	5	5	5	5	5	5	5
268	동의함	5	5	5	3	4	5	5	2	2	2	2	3	4	3	5	5	5	5	5	4	5	5	5	5	5	5	5	3	4	5	1	2	3	3	2	2	2	2	2	3	3	5	5	5	5	5	5	5
269	동의함	3	4	4	3	3	3	5	5	5	5	4	5	5	5	1	1	1	1	1	4	5	1	4	4	4	4	5	1	2	2	2	2	2	5	5	5	5	5	5	5	5	1	1	1	1	1	4	5
270	동의함	1	5	4	3	1	1	5	5	5	5	5	5	5	5	1	1	1	1	1	5	5	1	5	1	1	5	5	1	3	3	1	1	1	5	3	5	5	5	4	5	5	1	1	1	1	1	4	3
271	동의함	3	4	4	2	2	4	2	2	2	2	2	2	2	2	4	4	4	4	4	4	4	4	4	4	4	4	4	3	3	4	3	3	4	1	1	1	1	1	1	1	1	4	4	5	4	4	4	4
272	동의함	4	3	4	2	4	4	2	2	2	2	2	2	2	2	4	4	4	4	4	4	4	3	4	4	4	4	4	4	4	4	1	2	4	1	1	1	1	1	1	1	1	3	3	3	3	3	1	1
273	동의함	4	4	5	4	4	4	3	3	4	3	3	3	3	4	5	5	5	5	5	5	5	4	5	4	4	4	5	4	5	4	4	4	4	3	3	3	1	3	1	5	3	4	5	5	4	5	5	5
274	동의함	5	5	5	5	5	5	1	1	1	1	1	1	1	1	5	5	5	5	5	5	3	1	5	5	5	5	4	5	3	5	5	4	5	1	1	1	1	1	1	1	1	3	3	5	2	2	4	2
275	동의함	5	5	5	5	5	5	2	1	2	1	1	1	1	1	5	5	5	5	5	5	2	1	5	5	5	5	5	5	5	5	5	5	5	2	1	1	1	1	1	1	1	5	5	5	5	5	4	2
276	동의함	5	5	5	5	4	4	4	4	5	4	4	4	5	4	4	4	4	4	4	4	4	4	3	3	4	5	4	5	5	3	4	5	5	4	1	1	4	1	1	3	3	1	1	1	1	1	1	1
277	동의함	4	4	4	4	4	4	4	4	4	4	4	4	4	4	4	4	4	4	4	4	4	4	4	4	4	4	4	4	4	4	4	4	4	4	4	4	4	4	4	4	4	4	4	4	4	4	4	4
278	동의함	5	5	5	5	5	5	5	3	4	5	4	5	5	4	4	4	4	4	4	4	4	3	3	3	3	5	5	5	5	5	5	5	5	5	3	4	3	3	4	3	3	3	3	3	3	3	3	3
279	동의함	5	5	5	2	2	5	5	5	5	2	2	4	5	5	5	5	5	5	5	3	5	4	4	5	5	5	5	3	2	5	2	2	1	5	3	2	1	2	3	5	1	3	2	4	3	3	2	5
280	동의함	5	5	5	5	5	5	3	3	3	1	1	3	4	4	5	5	5	5	5	5	5	5	5	5	5	5	5	5	5	5	4	5	5	3	2	2	1	1	1	3	3	5	5	5	3	5	3	3
281	동의함	3	3	5	4	3	3	5	4	5	4	4	5	5	5	2	2	2	2	2	5	4	2	5	2	3	3	4	1	1	3	1	1	1	4	5	5	5	5	5	5	5	1	1	1	1	1	3	3
282	동의함	3	4	5	3	4	4	3	3	3	2	1	1	2	3	5	5	5	5	5	3	2	2	5	4	3	3	5	3	3	5	3	3	3	2	3	1	1	1	1	1	1	5	5	5	5	5	2	1
283	동의함	5	5	5	4	4	4	2	1	3	1	2	2	3	3	5	5	5	4	5	1	4	3	4	2	5	5	3	5	4	5	4	5	5	1	1	3	1	1	1	4	1	5	4	5	1	2	1	1
284	동의함	3	3	3	3	3	3	3	3	3	3	3	3	3	3	3	3	3	3	3	3	3	3	3	3	3	3	3	3	3	3	3	3	3	3	3	3	3	3	3	3	3	3	3	3	3	3	3	3
285	동의함	5	5	5	4	3	3	3	4	3	1	1	1	1	1	5	5	5	4	5	3	1	1	3	3	4	4	5	5	3	4	2	4	4	2	3	3	1	1	1	1	1	3	3	5	3	4	3	1
286	동의함	5	5	5	5	5	5	5	5	5	5	5	5	5	5	5	5	5	5	5	5	5	5	5	5	5	5	5	5	5	5	5	5	5	5	5	5	5	5	5	5	5	5	5	5	5	5	5	5
287	동의함	3	5	4	3	4	4	5	5	4	4	4	4	5	5	4	4	4	4	4	5	5	4	4	4	4	4	5	4	5	3	2	2	2	4	3	5	5	4	2	4	4	2	2	2	2	1	4	3
288	동의함	4	4	5	3	3	3	3	1	2	1	1	1	2	1	5	5	5	4	5	3	4	4	4	4	3	4	4	4	3	5	2	3	4	1	1	2	1	1	1	1	1	4	4	5	4	4	3	3
289	동의함	1	2	3	1	1	1	2	1	4	1	1	3	5	3	3	3	2	3	3	4	4	2	3	4	3	2	3	1	1	1	1	1	1	1	1	1	1	1	3	5	3	1	1	3	1	1	5	3
290	동의함	5	4	5	5	5	4	5	4	4	3	3	3	3	4	5	4	5	4	5	4	4	4	4	4	4	4	4	5	5	5	5	3	3	1	3	1	1	1	1	3	1	3	3	3	4	4	3	2
291	동의함	3	3	3	3	3	2	4	4	5	3	3	3	3	3	3	2	3	2	2	4	3	1	4	2	5	2	1	3	3	3	5	3	3	5	5	5	3	3	2	3	5	3	1	3	3	3	3	3
292	동의함	1	1	3	1	1	1	1	1	1	1	1	1	5	1	1	1	1	1	1	1	1	1	5	2	1	1	1	1	1	1	1	1	1	1	1	1	1	1	1	1	1	1	1	1	1	1	1	1
293	동의함	3	3	4	3	3	4	5	5	5	5	5	5	5	5	5	4	4	4	4	5	5	3	4	3	3	4	4	3	3	3	2	3	3	5	5	5	5	5	5	5	5	4	4	4	4	3	5	4
294	동의함	3	3	5	3	3	3	5	1	1	1	1	3	5	3	3	3	3	3	3	4	5	1	5	4	5	3	5	1	1	5	1	1	1	5	1	1	1	1	5	5	1	1	1	1	4	1	4	4
295	동의함	5	5	5	5	5	5	4	4	4	1	1	1	2	1	5	5	5	5	5	5	2	2	5	3	3	5	4	5	3	4	4	4	4	1	2	3	1	1	1	1	1	2	2	5	3	3	4	1
296	동의함	3	5	5	5	5	5	5	1	1	5	1	5	5	5	5	5	5	5	5	5	5	2	5	5	5	5	5	3	2	3	5	5	5	5	1	1	5	1	5	5	5	5	2	5	5	5	5	3
297	동의함	3	4	4	4	3	4	4	1	1	1	5	5	5	5	4	4	4	3	3	3	3	3	5	3	3	3	4	1	3	5	1	5	5	1	1	1	1	5	1	5	1	1	3	3	1	3	1	1
298	동의함	5	5	5	5	5	5	5	4	4	4	4	4	4	4	4	5	5	5	5	5	5	4	5	5	5	5	5	5	5	5	4	4	4	4	3	4	4	4	4	4	4	5	3	5	3	3	3	5
299	동의함	4	4	4	3	2	4	2	1	1	1	1	1	1	1	4	5	5	4	5	3	4	2	4	3	3	2	3	3	2	4	3	3	3	2	1	1	1	1	1	1	1	4	4	4	3	4	3	3
300	동의함	2	4	5	2	3	4	5	2	1	1	1	1	5	5	5	5	5	5	5	5	5	4	4	5	5	5	5	1	2	4	1	2	1	1	1	1	1	1	2	5	5	2	3	3	3	3	5	5
301	동의함	1	1	1	1	1	1	4	4	4	4	4	4	5	4	1	1	1	1	1	1	3	2	3	1	2	2	3	1	1	1	1	1	1	5	5	5	5	4	4	5	4	1	1	1	1	2	3	3
302	동의함	2	2	5	3	3	3	5	5	5	3	5	5	5	5	4	4	5	5	5	4	5	4	4	5	5	4	4	2	2	3	2	1	1	2	1	1	1	5	4	5	3	4	4	4	4	4	3	5
303	동의함	5	5	5	5	4	4	3	2	2	1	1	1	1	1	4	5	5	4	4	1	1	1	3	1	4	3	3	5	5	5	5	4	4	3	1	1	1	1	1	1	1	2	2	2	1	1	1	1
304	동의함	1	1	1	1	1	1	5	5	5	5	5	5	5	5	2	2	2	2	2	5	5	2	2	2	2	5	3	3	3	3	3	2	2	5	4	5	5	5	3	4	4	2	2	2	2	2	5	4
305	동의함	5	5	4	3	4	5	5	5	5	5	5	5	5	4	5	4	4	4	5	4	5	4	4	4	4	4	5	5	5	5	3	3	5	3	1	1	1	1	1	1	1	3	3	3	2	2	1	1
306	동의함	3	5	5	3	3	5	2	2	2	2	1	1	1	1	5	5	5	5	5	5	5	4	5	5	5	5	5	3	4	4	2	2	4	1	1	3	1	1	1	1	1	4	4	4	4	4	4	4
307	동의함	5	4	5	5	5	5	5	4	4	4	4	4	4	4	4	4	4	4	4	4	4	4	4	4	4	4	5	4	4	4	3	3	4	3	1	1	2	2	2	2	2	2	2	2	2	2	2	2
308	동의함	5	5	5	5	5	5	5	5	5	5	5	5	5	5	5	5	5	5	5	5	5	4	5	5	5	5	3	4	4	4	4	5	4	4	4	5	4	4	4	4	4	4	4	4	4	4	4	4
309	동의함	5	5	5	5	5	5	3	2	4	2	2	2	4	3	5	5	5	5	5	5	5	4	5	5	5	4	4	5	3	4	5	5	5	3	2	4	2	2	2	3	3	5	4	5	5	5	5	5
310	동의함	5	5	5	2	4	4	3	1	1	1	1	1	1	1	5	5	5	4	5	3	4	4	4	4	3	3	4	5	5	5	1	3	3	1	1	1	1	1	1	1	1	4	4	5	3	3	4	4
311	동의함	5	5	5	5	5	5	3	5	5	3	3	3	5	1	5	5	5	5	5	5	5	5	5	5	5	5	5	5	5	5	5	5	5	5	1	3	1	1	1	1	1	5	3	5	4	5	4	3
312	동의함	5	5	5	3	4	4	3	3	2	3	3	3	3	3	5	5	5	5	5	3	3	4	5	4	5	4	4	5	5	5	3	5	4	2	1	2	1	1	1	1	1	4	4	5	4	4	3	2
313	동의함	5	4	5	5	5	5	1	5	5	1	1	1	1	1	5	5	5	5	5	5	5	5	5	5	5	5	5	3	3	5	3	5	4	1	1	3	1	1	1	1	1	1	2	5	5	5	5	5
314	동의함	4	5	5	3	3	4	2	4	1	1	1	1	3	1	5	5	5	5	5	5	5	4	5	5	5	5	4	4	2	4	2	1	3	2	4	1	1	1	1	2	1	2	2	5	4	3	4	5
315	동의함	5	5	5	4	4	4	4	4	4	4	3	4	5	4	5	5	5	5	5	4	4	4	4	4	5	5	4	2	3	4	3	3	3	4	3	3	4	3	2	4	3	3	3	3	3	3	3	3
316	동의함	4	4	4	4	4	4	4	4	4	4	4	4	5	4	5	4	5	5	4	3	4	4	3	4	4	4	4	3	3	3	3	3	3	4	4	4	4	3	3	4	3	4	4	4	4	4	3	3
317	동의함	5	5	5	5	5	5	4	3	3	3	2	2	2	2	5	5	5	5	5	4	5	4	5	5	5	5	5	5	5	5	5	5	5	4	1	1	1	1	1	1	1	5	5	5	5	5	4	5
318	동의함	5	5	5	5	5	5	5	5	5	5	5	5	5	5	5	5	5	5	5	5	5	5	5	5	5	5	5	5	4	5	5	4	5	3	4	3	3	3	5	3	4	5	5	5	5	5	2	2
319	동의함	4	5	5	5	5	5	4	4	4	4	4	4	5	5	5	5	5	5	5	5	5	5	5	5	5	5	5	4	4	4	4	4	4	3	3	3	3	2	2	2	2	4	4	5	5	5	5	5
320	동의함	4	4	4	4	4	4	4	4	4	4	4	4	4	4	4	4	4	3	4	4	4	4	3	3	3	4	4	3	3	4	3	3	2	4	4	4	3	4	4	4	4	4	3	3	3	3	3	3
321	동의함	5	5	5	4	4	4	2	2	2	1	1	1	3	1	5	5	5	5	5	5	5	4	5	5	4	4	4	3	4	4	4	4	4	2	1	1	1	1	1	3	2	3	4	5	4	5	5	5
322	동의함	5	5	5	5	5	5	3	5	5	3	3	3	5	3	5	5	5	5	5	5	5	4	5	5	5	4	5	5	5	5	4	5	5	3	3	3	1	1	3	3	3	3	3	5	3	4	4	3
323	동의함	5	4	5	3	3	3	2	2	2	2	2	2	2	2	4	4	4	4	4	1	1	1	1	1	1	4	4	5	5	5	3	3	3	1	1	1	1	1	1	1	1	1	3	3	1	1	1	1
324	동의함	4	4	5	5	5	4	4	4	4	4	4	4	5	5	5	5	5	5	5	5	5	5	5	3	5	5	5	3	4	5	3	5	5	1	1	1	1	1	1	1	1	3	3	3	3	5	4	4
325	동의함	5	5	5	5	5	5	2	1	1	1	1	1	1	1	5	5	5	5	5	2	3	3	5	5	5	5	5	5	5	5	1	3	3	1	1	1	1	1	1	1	1	3	3	3	3	3	2	3
326	동의함	3	4	4	4	4	4	4	4	4	3	3	4	3	3	3	3	3	3	3	4	3	4	3	4	4	4	5	3	3	3	3	4	4	4	4	4	3	3	3	4	3	3	4	3	3	4	3	3
327	동의함	4	5	5	4	3	3	2	4	3	2	2	2	2	2	5	5	4	4	4	5	3	3	4	4	4	4	4	4	3	4	3	3	2	2	3	3	2	2	2	2	2	2	2	3	2	2	4	2
328	동의함	5	5	5	4	4	5	3	3	2	1	1	1	1	1	5	5	5	5	5	5	5	1	5	4	4	4	5	5	5	5	4	5	5	3	3	3	1	1	1	1	1	3	3	5	3	4	4	3
329	동의함	5	5	5	4	4	5	4	4	4	4	4	4	4	4	5	5	5	5	5	4	4	5	4	4	4	5	5	5	5	5	3	4	4	3	2	2	1	1	1	1	1	5	5	5	5	5	5	5
330	동의함	4	4	4	3	3	3	3	3	4	3	4	3	4	3	5	5	5	5	5	5	5	5	5	5	3	4	4	4	3	5	3	4	3	3	3	3	3	3	3	3	3	5	4	5	5	5	5	4
331	동의함	5	5	5	5	5	5	5	5	5	5	5	5	5	5	5	5	5	5	5	5	5	5	5	5	5	5	5	5	5	5	5	5	5	2	2	2	2	2	2	2	2	5	5	5	5	5	5	5
332	동의함	5	3	5	1	5	5	1	5	5	1	1	5	3	1	5	5	5	4	5	3	1	4	5	4	5	3	5	4	3	4	5	4	4	1	3	3	1	3	3	3	1	4	4	4	1	4	3	1
333	동의함	1	1	1	1	1	1	3	3	5	5	5	3	5	1	1	1	1	1	1	3	4	2	5	1	3	5	3	1	1	3	1	1	1	5	3	5	5	3	2	5	2	1	1	1	1	1	3	2
334	동의함	2	2	3	2	3	3	5	5	5	5	5	5	5	5	2	2	2	3	2	5	5	5	4	4	4	4	3	2	2	1	2	2	2	4	5	5	5	4	3	3	3	1	1	1	1	1	4	3
335	동의함	3	3	4	3	3	3	5	5	5	5	5	4	5	4	2	2	2	1	1	5	4	1	5	4	4	3	4	2	2	3	2	2	2	5	5	5	5	5	5	5	5	2	2	2	2	2	5	5
336	동의함	5	4	5	3	5	5	4	2	2	2	2	3	3	3	5	5	5	4	5	3	3	3	4	4	4	4	4	5	5	5	3	5	5	4	1	2	1	1	1	1	1	3	4	5	4	4	3	3
337	동의함	2	2	3	2	2	2	5	4	5	5	4	4	5	4	3	1	1	1	1	4	5	3	4	2	2	4	3	2	2	2	2	2	2	5	5	5	5	5	4	5	4	2	2	1	1	2	4	5
338	동의함	1	3	3	4	3	3	5	2	4	3	3	2	5	2	2	1	1	1	1	4	4	1	3	1	3	2	3	2	2	3	2	2	2	4	5	5	5	3	2	5	3	1	1	1	1	1	3	3
339	동의함	5	5	5	5	5	5	5	5	5	5	3	4	5	5	5	5	5	5	5	3	3	3	5	5	5	5	5	1	3	5	3	5	5	2	1	1	1	1	1	3	2	4	3	5	4	4	1	1
340	동의함	4	5	3	4	4	4	5	5	5	5	4	5	5	5	4	3	3	3	3	3	3	3	3	3	4	3	3	4	4	2	2	2	3	3	3	4	4	3	3	3	4	3	2	2	2	2	3	3
341	동의함	4	3	3	4	3	2	3	4	4	3	4	3	4	3	5	5	4	4	5	3	5	3	4	3	5	4	4	5	4	5	3	4	4	5	4	4	5	3	4	3	5	4	5	4	4	4	3	5
342	동의함	4	4	3	4	4	3	2	4	4	4	4	4	4	4	5	4	5	4	4	4	3	3	4	4	4	5	4	4	3	4	4	3	5	2	2	4	4	5	5	5	4	4	4	4	4	4	4	5
343	동의함	1	1	1	1	1	1	5	5	5	5	5	5	5	5	1	1	1	1	1	5	5	4	5	1	4	5	5	1	1	1	1	1	1	5	5	5	5	5	5	5	5	1	1	1	1	1	5	5
344	동의함	5	4	5	4	3	3	1	4	4	1	1	1	1	1	3	4	5	3	3	5	3	3	5	2	4	3	4	4	4	5	4	4	4	1	4	4	1	1	1	1	1	3	3	5	3	4	4	2
345	동의함	4	4	4	5	5	4	2	1	1	2	1	1	1	1	1	1	1	1	1	1	1	1	1	1	1	3	3	5	5	5	1	5	5	1	1	1	3	1	1	1	1	1	1	1	1	1	1	1
346	동의함	5	5	5	1	1	1	1	3	3	1	1	1	1	1	5	5	5	5	5	5	5	5	5	5	5	5	5	4	5	5	1	1	1	5	5	5	1	1	1	1	1	5	5	5	5	5	5	5
347	동의함	5	4	5	5	4	5	4	5	4	1	1	4	1	1	4	4	5	3	5	3	3	3	5	3	3	3	4	4	1	4	4	4	4	3	3	3	1	1	1	1	1	1	1	5	1	4	3	1
348	동의함	5	5	5	5	5	5	5	5	5	5	5	5	5	5	5	5	5	5	5	5	5	5	5	5	5	5	5	3	3	3	3	3	3	3	3	3	3	3	3	3	3	3	3	3	3	3	3	3
349	동의함	1	2	3	2	2	2	3	1	1	1	1	3	4	4	1	1	1	2	1	2	2	2	3	2	1	2	4	2	2	3	2	2	2	1	1	1	1	1	1	5	2	1	1	1	1	1	1	1
350	동의함	2	1	2	1	1	1	5	5	5	5	5	5	5	5	2	2	2	2	2	3	3	2	2	1	3	2	3	2	1	2	1	1	1	5	5	5	5	5	5	5	5	1	1	1	1	1	2	3
[truncated: 50 more columns]
